# Supplementary material for: On Emulation of Flueric Devices in Excitable Chemical Medium
Source: PLoS One. 2016 Dec 20;11(12):e0168267. doi: 10.1371/journal.pone.0168267 (PMC5173363; doi:10.1371/journal.pone.0168267)
Supplement: S4 File — nor-or gate in action for (A) x = 0 and y = 0 (B) x = 1 and y = 0 (C) x = 1 and y = 1. (ZIP) [file pone.0168267.s004.zip]

Archive with 3 entries (3 files):
- S4_File_B.mov
- S4_File_C.mov
- S4_File_A.mov
