# Supplementary material for: On Emulation of Flueric Devices in Excitable Chemical Medium
Source: PLoS One. 2016 Dec 20;11(12):e0168267. doi: 10.1371/journal.pone.0168267 (PMC5173363; doi:10.1371/journal.pone.0168267)
Supplement: S5 File — (A) The junction diode forward propagation. (B) The junction diode backward propagation. (C) The parcel diode forward propagation. (D) The parcel diode backward propagation. (ZIP) [file pone.0168267.s005.zip]

Archive with 4 entries (4 files):
- S5_File_B.mov
- S5_File_C.mov
- S5_File_D.mov
- S5_File_A.mov
