# Supplementary material for: On Emulation of Flueric Devices in Excitable Chemical Medium
Source: PLoS One. 2016 Dec 20;11(12):e0168267. doi: 10.1371/journal.pone.0168267 (PMC5173363; doi:10.1371/journal.pone.0168267)
Supplement: S6 File — (A) Forward wave-front propagation in the scroll diode and (B) backward propagation. (ZIP) [file pone.0168267.s006.zip]

Archive with 2 entries (2 files):
- S6_File_A.mov
- S6_File_B.mov
