# Supplementary material for: On Emulation of Flueric Devices in Excitable Chemical Medium
Source: PLoS One. 2016 Dec 20;11(12):e0168267. doi: 10.1371/journal.pone.0168267 (PMC5173363; doi:10.1371/journal.pone.0168267)
Supplement: S8 File — (A) Sensor without any object in proximity. (B) The sensor with an object in proximity. (ZIP) [file pone.0168267.s008.zip]

Archive with 2 entries (2 files):
- S8_File_A.mov
- S8_File_B.mov
